# Supplementary material for: Type-specific sensitivity versus detection breadth in HPV diagnostics: improved analytical detection of HPV16/18 by nested PCR
Source: Arch Virol. 2026 Jul 20;171(8):230. doi: 10.1007/s00705-026-06691-5 (PMC13385011; doi:10.1007/s00705-026-06691-5)
Supplement: Supplementary file 1 — Supplementary file1 (TXT 49 KB) [file 705_2026_6691_MOESM1_ESM.txt]

>KU684317.1 Human papillomavirus type 16 isolate IND-T338, complete genome
>KU684316.1 Human papillomavirus type 16 isolate IND-T315, complete genome
>KU684315.1 Human papillomavirus type 16 isolate IND-CMCP14, complete genome
>KU684314.1 Human papillomavirus type 16 isolate IND-T121, complete genome
>KU684313.1 Human papillomavirus type 16 isolate IND-T395, complete genome
>KU684312.1 Human papillomavirus type 16 isolate IND-JNM434, complete genome
>KU684311.1 Human papillomavirus type 16 isolate IND-T488, complete genome
>KU641509.1 Human papillomavirus type 16 isolate IND-T119, complete genome
>MN961217.1 Human papillomavirus type 16 isolate InDRE 335, complete genome
>MN961216.1 Human papillomavirus type 16 isolate InDRE 334, complete genome
>MN961215.1 Human papillomavirus type 16 isolate InDRE 331, complete genome
>MN961214.1 Human papillomavirus type 16 isolate InDRE 324, complete genome
>MN961213.1 Human papillomavirus type 16 isolate InDRE 320, complete genome
>MN961212.1 Human papillomavirus type 16 isolate InDRE 316, complete genome
>MN961211.1 Human papillomavirus type 16 isolate InDRE 307, complete genome
>MN961210.1 Human papillomavirus type 16 isolate InDRE 275, complete genome
>AY686584.1 Human papillomavirus type 16 isolate Qv17722E, complete genome
>AY686583.1 Human papillomavirus type 16 isolate Qv18158E, complete genome
>AY686582.1 Human papillomavirus type 16 isolate Qv15351AA, complete genome
>AY686581.1 Human papillomavirus type 16 isolate Qv15521E, complete genome
>AY686580.1 Human papillomavirus type 16 isolate Qv16936E, complete genome
>AY686579.1 Human papillomavirus type 16 isolate Qv15321AA, complete genome
>AF472509.1 Human papillomavirus type 16 variant (African type 2), complete genome
>AF472508.1 Human papillomavirus type 16 variant (African type 1), complete genome
>AB889494.1 Human papillomavirus type 16 DNA, complete genome, isolate: JPD169
>AB889493.1 Human papillomavirus type 16 DNA, complete genome, isolate: JPD071
>AB889492.1 Human papillomavirus type 16 DNA, complete genome, isolate: JPD002
>AB889491.1 Human papillomavirus type 16 DNA, complete genome, isolate: JPD085
>AB889490.1 Human papillomavirus type 16 DNA, complete genome, isolate: JPD062
>AB889489.1 Human papillomavirus type 16 DNA, complete genome, isolate: JPD168
>AB889488.1 Human papillomavirus type 16 DNA, complete genome, isolate: JPD058
>K02718.1 Human papillomavirus type 16 (HPV16), complete genome
>LC456606.1 Human papillomavirus type 16 K1753 DNA, complete genome
>LC456607.1 Human papillomavirus type 16 K1755 DNA, complete genome
>LC456608.1 Human papillomavirus type 16 K1784 DNA, complete genome
>LC456609.1 Human papillomavirus type 16 K1792 DNA, complete genome
>LC456610.1 Human papillomavirus type 16 K1805 DNA, complete genome
>LC456611.1 Human papillomavirus type 16 K1809 DNA, complete genome
>LC456613.1 Human papillomavirus type 16 K1844 DNA, complete genome
>LC456614.1 Human papillomavirus type 16 K1995 DNA, complete genome
>LC456615.1 Human papillomavirus type 16 K2022 DNA, complete genome
>LC456616.1 Human papillomavirus type 16 K2039 DNA, complete genome
>LC456617.1 Human papillomavirus type 16 K2041 DNA, complete genome
>LC456618.1 Human papillomavirus type 16 K2057 DNA, complete genome
>LC456619.1 Human papillomavirus type 16 K2063 DNA, complete genome
>LC456620.1 Human papillomavirus type 16 K2067 DNA, complete genome
>LC456621.1 Human papillomavirus type 16 K2111 DNA, complete genome
>LC456622.1 Human papillomavirus type 16 K2124 DNA, complete genome
>LC456623.1 Human papillomavirus type 16 K2145 DNA, complete genome
>LC456624.1 Human papillomavirus type 16 K2175 DNA, complete genome
>LC456625.1 Human papillomavirus type 16 K1198 DNA, complete genome
>LC456626.1 Human papillomavirus type 16 K1529 DNA, complete genome
>LC456627.1 Human papillomavirus type 16 K0854 DNA, complete genome
>LC456628.1 Human papillomavirus type 16 K2118 DNA, complete genome
>LC456629.1 Human papillomavirus type 16 SW0050 DNA, complete genome
>LC456637.1 Human papillomavirus type 16 K1931 DNA, complete genome
>LC456636.1 Human papillomavirus type 16 TK0156 DNA, complete genome
>LC456635.1 Human papillomavirus type 16 TK0155 DNA, complete genome
>LC456634.1 Human papillomavirus type 16 TK0153 DNA, complete genome
>LC456633.1 Human papillomavirus type 16 TK0151 DNA, complete genome
>LC456632.1 Human papillomavirus type 16 TK0141 DNA, complete genome
>LC456631.1 Human papillomavirus type 16 SW0059 DNA, complete genome
>LC456630.1 Human papillomavirus type 16 SW0055 DNA, complete genome
>LC456201.1 Human papillomavirus type 16 K1429 genomic DNA, complete genome
>LC456200.1 Human papillomavirus type 16 K1309 genomic DNA, complete genome
>LC456199.1 Human papillomavirus type 16 K0948 genomic DNA, complete genome
>LC456198.1 Human papillomavirus type 16 K0184 genomic DNA, complete genome
>LC456197.1 Human papillomavirus type 16 K1935 genomic DNA, complete genome
>LC456196.1 Human papillomavirus type 16 K1885 genomic DNA, complete genome
>LC456195.1 Human papillomavirus type 16 K1882 genomic DNA, complete genome
>LC456194.1 Human papillomavirus type 16 K1839 genomic DNA, complete genome
>LC456193.1 Human papillomavirus type 16 K1829 genomic DNA, complete genome
>LC456192.1 Human papillomavirus type 16 K1630 genomic DNA, complete genome
>LC456191.1 Human papillomavirus type 16 K1551 genomic DNA, complete genome
>LC456190.1 Human papillomavirus type 16 K1386 genomic DNA, complete genome
>LC456189.1 Human papillomavirus type 16 K1370 genomic DNA, complete genome
>LC456188.1 Human papillomavirus type 16 K1347 genomic DNA, complete genome
>LC456187.1 Human papillomavirus type 16 K1332 genomic DNA, complete genome
>LC456186.1 Human papillomavirus type 16 K0976 genomic DNA, complete genome
>LC456185.1 Human papillomavirus type 16 K0924 genomic DNA, complete genome
>LC456184.1 Human papillomavirus type 16 K0379 genomic DNA, complete genome
>LC456183.1 Human papillomavirus type 16 K0256 genomic DNA, complete genome
>LC456182.1 Human papillomavirus type 16 K0183 genomic DNA, complete genome
>LC456181.1 Human papillomavirus type 16 K0075 genomic DNA, complete genome
>LC456180.1 Human papillomavirus type 16 K0013 genomic DNA, complete genome
>KY549321.1 Human papillomavirus type 16 isolate C672821R21678793(51w), complete genome
>KY549320.1 Human papillomavirus type 16 isolate C672821R11389532(0w), complete genome
>KY549319.1 Human papillomavirus type 16 isolate C653860R21655560(40w), complete genome
>KY549318.1 Human papillomavirus type 16 isolate C653860R11350921(0w), complete genome
>KY549317.1 Human papillomavirus type 16 isolate C649438R32001687P(141w), complete genome
>KY549316.1 Human papillomavirus type 16 isolate C649348R11384583P(0w), complete genome
>KY549315.1 Human papillomavirus type 16 isolate C622705R21596665(51w), complete genome
>KY549314.1 Human papillomavirus type 16 isolate C622705R11242396(0w), complete genome
>KY549313.1 Human papillomavirus type 16 isolate C619291R21455173(50w), complete genome
>KY549312.1 Human papillomavirus type 16 isolate C619291R11095511(0w), complete genome
>KY549311.1 Human papillomavirus type 16 isolate C618909R31981031(52w), complete genome
>KY549310.1 Human papillomavirus type 16 isolate C618909R21643609(0w), complete genome
>KY549309.1 Human papillomavirus type 16 isolate C602332R21451195(49w), complete genome
>KY549308.1 Human papillomavirus type 16 isolate C602332R11098725(0w), complete genome
>KY549307.1 Human papillomavirus type 16 isolate C591514R42116400(148w), complete genome
>KY549306.1 Human papillomavirus type 16 isolate C591514R21433981(49w), complete genome
>KY549305.1 Human papillomavirus type 16 isolate C591514R11073142(0w), complete genome
>KY549304.1 Human papillomavirus type 16 isolate C569383R31960176(96w), complete genome
>KY549303.1 Human papillomavirus type 16 isolate C569383R21619516(46w), complete genome
>KY549302.1 Human papillomavirus type 16 isolate C569383R11325021(0w), complete genome
>KY549301.1 Human papillomavirus type 16 isolate C567069R21513953(45w), complete genome
>KY549300.1 Human papillomavirus type 16 isolate C567069R11135565(0w), complete genome
>KY549299.1 Human papillomavirus type 16 isolate C560323R21441298(46w), complete genome
>KY549298.1 Human papillomavirus type 16 isolate C560323R11076275(0w), complete genome
>KY549297.1 Human papillomavirus type 16 isolate C553929R21657511(47w), complete genome
>KY549296.1 Human papillomavirus type 16 isolate C553929R11382056(0w), complete genome
>KY549295.1 Human papillomavirus type 16 isolate C545351R31990611(91w), complete genome
>KY549294.1 Human papillomavirus type 16 isolate C545351R11399993(0w), complete genome
>KY549293.1 Human papillomavirus type 16 isolate C521400R21576025(51w), complete genome
>KY549292.1 Human papillomavirus type 16 isolate C521400R11204168(0w), complete genome
>KY549291.1 Human papillomavirus type 16 isolate C515059R31959320(99w), complete genome
>KY549290.1 Human papillomavirus type 16 isolate C515059R21618546(47w), complete genome
>KY549289.1 Human papillomavirus type 16 isolate C515059R11323811(0w), complete genome
>KY549288.1 Human papillomavirus type 16 isolate C507461R21553998(54w), complete genome
>KY549287.1 Human papillomavirus type 16 isolate C507461R11179061(0w), complete genome
>KY549286.1 Human papillomavirus type 16 isolate C502873R21405573(8w), complete genome
>KY549285.1 Human papillomavirus type 16 isolate C502873R11041961(0w), complete genome
>KY549284.1 Human papillomavirus type 16 isolate C484604R11164343NP, complete genome
>KY549283.1 Human papillomavirus type 16 isolate C471015R21536729(50w), complete genome
>KY549282.1 Human papillomavirus type 16 isolate C471015R11161069(0w), complete genome
>KY549281.1 Human papillomavirus type 16 isolate C468419R21428171(47w), complete genome
>KY549280.1 Human papillomavirus type 16 isolate C468419R11069374(0w), complete genome
>KY549279.1 Human papillomavirus type 16 isolate C459426R11384473NP, complete genome
>KY549278.1 Human papillomavirus type 16 isolate C455108R11342542NP, complete genome
>KY549277.1 Human papillomavirus type 16 isolate C447441R11388869NP, complete genome
>KY549276.1 Human papillomavirus type 16 isolate C444086R31754706(98w), complete genome
>KY549275.1 Human papillomavirus type 16 isolate C444086R21417785(48w), complete genome
>KY549274.1 Human papillomavirus type 16 isolate C444086R11057559(0w), complete genome
>KY549273.1 Human papillomavirus type 16 isolate C442714R42107953(100w), complete genome
>KY549272.1 Human papillomavirus type 16 isolate C442714R31754697(51w), complete genome
>KY549271.1 Human papillomavirus type 16 isolate C442714R21417774(0w), complete genome
>KY549270.1 Human papillomavirus type 16 isolate C434583R31923327(110w), complete genome
>KY549269.1 Human papillomavirus type 16 isolate C434583R11209155(0w), complete genome
>KY549268.1 Human papillomavirus type 16 isolate C432973R21637551(49w), complete genome
>KY549267.1 Human papillomavirus type 16 isolate C432973R11329575(0w), complete genome
>KY549266.1 Human papillomavirus type 16 isolate C429150R21614360(64w), complete genome
>KY549265.1 Human papillomavirus type 16 isolate C429150R11310091(0w), complete genome
>KY549264.1 Human papillomavirus type 16 isolate C426841R11189396NP, complete genome
>KY549263.1 Human papillomavirus type 16 isolate C425046R21678154(54w), complete genome
>KY549262.1 Human papillomavirus type 16 isolate C425046R11388626(0w), complete genome
>KY549261.1 Human papillomavirus type 16 isolate C422613R11081742NP, complete genome
>KY549260.1 Human papillomavirus type 16 isolate C421894R31868992(49w), complete genome
>KY549259.1 Human papillomavirus type 16 isolate C421894R21540609(0w), complete genome
>KY549258.1 Human papillomavirus type 16 isolate C420170R31951041(51w), complete genome
>KY549257.1 Human papillomavirus type 16 isolate C420170R21622210(0w), complete genome
>KY549256.1 Human papillomavirus type 16 isolate C419359R21654666(47w), complete genome
>KY549255.1 Human papillomavirus type 16 isolate C419359R11349915(0w), complete genome
>KY549254.1 Human papillomavirus type 16 isolate C412607R21595957(56w), complete genome
>KY549253.1 Human papillomavirus type 16 isolate C412607R11241497(0w), complete genome
>KY549252.1 Human papillomavirus type 16 isolate C407612R31783136(72w), complete genome
>KY549251.1 Human papillomavirus type 16 isolate C407612R21443102(54w), complete genome
>KY549250.1 Human papillomavirus type 16 isolate C407612R11084406(0w), complete genome
>KY549249.1 Human papillomavirus type 16 isolate C407219R11124384NP, complete genome
>KY549248.1 Human papillomavirus type 16 isolate C405006R42141816(136w), complete genome
>KY549247.1 Human papillomavirus type 16 isolate C405006R31787475(88w), complete genome
>KY549246.1 Human papillomavirus type 16 isolate C405006R11089716(0w), complete genome
>KY549245.1 Human papillomavirus type 16 isolate C399369R21417486(55w), complete genome
>KY549244.1 Human papillomavirus type 16 isolate C399369R11057132(0w), complete genome
>KY549243.1 Human papillomavirus type 16 isolate C399098R11197862NP, complete genome
>KY549242.1 Human papillomavirus type 16 isolate C397197R31876201P(100w), complete genome
>KY549241.1 Human papillomavirus type 16 isolate C397197R11155259P(0w), complete genome
>KY549240.1 Human papillomavirus type 16 isolate C395529R21521078(48w), complete genome
>KY549239.1 Human papillomavirus type 16 isolate C395529R11133216(0w), complete genome
>KY549238.1 Human papillomavirus type 16 isolate C394960R31902098P(126w), complete genome
>KY549237.1 Human papillomavirus type 16 isolate C394960R11057090P(0w), complete genome
>KY549236.1 Human papillomavirus type 16 isolate C394530R42211196(95w), complete genome
>KY549235.1 Human papillomavirus type 16 isolate C394530R31860341(44w), complete genome
>KY549234.1 Human papillomavirus type 16 isolate C394530R21527758(0w), complete genome
>KY549233.1 Human papillomavirus type 16 isolate C383414R21621479(44w), complete genome
>KY549232.1 Human papillomavirus type 16 isolate C383414R11313345(0w), complete genome
>KY549231.1 Human papillomavirus type 16 isolate C341786R11102479NP, complete genome
>KY549230.1 Human papillomavirus type 16 isolate C340223R31892668(99w), complete genome
>KY549229.1 Human papillomavirus type 16 isolate C340223R21560434(48w), complete genome
>KY549228.1 Human papillomavirus type 16 isolate C340223R11176258(0w), complete genome
>KY549227.1 Human papillomavirus type 16 isolate C318521R21620708(52w), complete genome
>KY549226.1 Human papillomavirus type 16 isolate C318521R11312448(0w), complete genome
>KY549225.1 Human papillomavirus type 16 isolate C318062R21571016(48w), complete genome
>KY549224.1 Human papillomavirus type 16 isolate C318062R11187724(0w), complete genome
>KY549223.1 Human papillomavirus type 16 isolate C300172R31948247(50w), complete genome
>KY549222.1 Human papillomavirus type 16 isolate C300172R21616290(0w), complete genome
>KY549221.1 Human papillomavirus type 16 isolate 1988232R2PR1FAIL, complete genome
>KY549220.1 Human papillomavirus type 16 isolate 1832526R3PR4FAIL, complete genome
>KY549219.1 Human papillomavirus type 16 isolate 1771161R3PR4FAIL, complete genome
>KY549218.1 Human papillomavirus type 16 isolate 1614800NP, complete genome
>KY549217.1 Human papillomavirus type 16 isolate 1614408NP, complete genome
>KY549216.1 Human papillomavirus type 16 isolate 1610207NP, complete genome
>KY549215.1 Human papillomavirus type 16 isolate 1609029NP, complete genome
>KY549214.1 Human papillomavirus type 16 isolate 1607549NP, complete genome
>KY549213.1 Human papillomavirus type 16 isolate 1591545NP, complete genome
>KY549212.1 Human papillomavirus type 16 isolate 1581449NP, complete genome
>KY549211.1 Human papillomavirus type 16 isolate 1558432NP, complete genome
>KY549210.1 Human papillomavirus type 16 isolate 1532619NP, complete genome
>KY549209.1 Human papillomavirus type 16 isolate 1532400NP, complete genome
>KY549208.1 Human papillomavirus type 16 isolate 1516155NP, complete genome
>KY549207.1 Human papillomavirus type 16 isolate 1494573NP, complete genome
>KY549206.1 Human papillomavirus type 16 isolate 1447273R2PR1FAIL, complete genome
>KY549205.1 Human papillomavirus type 16 isolate 1442619NP, complete genome
>KY549204.1 Human papillomavirus type 16 isolate 1428806NP, complete genome
>KY549203.1 Human papillomavirus type 16 isolate 1422568NP, complete genome
>KY549202.1 Human papillomavirus type 16 isolate 1416319R2PR1FAIL, complete genome
>KY549201.1 Human papillomavirus type 16 isolate 1398125R1PR2FAIL, complete genome
>KY549200.1 Human papillomavirus type 16 isolate 1384325R1PR3FAIL, complete genome
>KY549199.1 Human papillomavirus type 16 isolate 1353304NP, complete genome
>KY549198.1 Human papillomavirus type 16 isolate 1335456NP, complete genome
>KY549197.1 Human papillomavirus type 16 isolate 1322013NP, complete genome
>KY549196.1 Human papillomavirus type 16 isolate 1321672NP, complete genome
>KY549195.1 Human papillomavirus type 16 isolate 1313892NP, complete genome
>KY549194.1 Human papillomavirus type 16 isolate 1313601NP, complete genome
>KY549193.1 Human papillomavirus type 16 isolate 1310831NP, complete genome
>KY549192.1 Human papillomavirus type 16 isolate 1307463NP, complete genome
>KY549191.1 Human papillomavirus type 16 isolate 1279035NP, complete genome
>KY549190.1 Human papillomavirus type 16 isolate 1245773NP, complete genome
>KY549189.1 Human papillomavirus type 16 isolate 1239889NP, complete genome
>KY549188.1 Human papillomavirus type 16 isolate 1208835NP, complete genome
>KY549187.1 Human papillomavirus type 16 isolate 1201130NP, complete genome
>KY549186.1 Human papillomavirus type 16 isolate 1198397NP, complete genome
>KY549185.1 Human papillomavirus type 16 isolate 1192224R1PR2FAIL, complete genome
>KY549184.1 Human papillomavirus type 16 isolate 1192121R1PR2FAIL, complete genome
>KY549183.1 Human papillomavirus type 16 isolate 1189035NP, complete genome
>KY549182.1 Human papillomavirus type 16 isolate 1176700NP, complete genome
>KY549181.1 Human papillomavirus type 16 isolate 1176301NP, complete genome
>KY549180.1 Human papillomavirus type 16 isolate 1176093NP, complete genome
>KY549179.1 Human papillomavirus type 16 isolate 1175905NP, complete genome
>KY549178.1 Human papillomavirus type 16 isolate 1170018R1PR2FAIL, complete genome
>KY549177.1 Human papillomavirus type 16 isolate 1161111R1PR2FAIL, complete genome
>KY549176.1 Human papillomavirus type 16 isolate 1158519NP, complete genome
>KY549175.1 Human papillomavirus type 16 isolate 1154073R1PR2FAIL, complete genome
>KY549174.1 Human papillomavirus type 16 isolate 1153831NP, complete genome
>KY549173.1 Human papillomavirus type 16 isolate 1138711R1PR2FAIL, complete genome
>KY549172.1 Human papillomavirus type 16 isolate 1130420NP, complete genome
>KY549171.1 Human papillomavirus type 16 isolate 1127291NP, complete genome
>KY549170.1 Human papillomavirus type 16 isolate 1126083NP, complete genome
>KY549169.1 Human papillomavirus type 16 isolate 1116763NP, complete genome
>KY549168.1 Human papillomavirus type 16 isolate 1090845NP, complete genome
>KY549167.1 Human papillomavirus type 16 isolate 1085558R1PR2FAIL, complete genome
>KY549166.1 Human papillomavirus type 16 isolate 1077670NP, complete genome
>KY549165.1 Human papillomavirus type 16 isolate 1072711R1PR2FAIL, complete genome
>KY549164.1 Human papillomavirus type 16 isolate 1068731NP, complete genome
>KY549163.1 Human papillomavirus type 16 isolate 1062503R1PR3FAIL, complete genome
>KY549162.1 Human papillomavirus type 16 isolate 1062372NP, complete genome
>KY549161.1 Human papillomavirus type 16 isolate 1061574NP, complete genome
>KY549160.1 Human papillomavirus type 16 isolate 1058629R1PR2FAIL, complete genome
>KY549159.1 Human papillomavirus type 16 isolate 1058255NP, complete genome
>KY549158.1 Human papillomavirus type 16 isolate 1054802NP, complete genome
>KY549157.1 Human papillomavirus type 16 isolate 1054713NP, complete genome
>KY549156.1 Human papillomavirus type 16 isolate 1042900NP, complete genome
>KY883659.1 Human papillomavirus type 16 isolate RKAH09, complete genome
>FJ610152.1 Human papillomavirus type 16 strain CU7, complete genome
>FJ610151.1 Human papillomavirus type 16 strain CU6, complete genome
>FJ610150.1 Human papillomavirus type 16 strain CU5, complete genome
>FJ610149.1 Human papillomavirus type 16 strain CU4, complete genome
>FJ610148.1 Human papillomavirus type 16 strain CU3, complete genome
>FJ610147.1 Human papillomavirus type 16 strain CU2, complete genome
>FJ610146.1 Human papillomavirus type 16 strain CU1, complete genome
>KU053936.1 Human papillomavirus type 16 isolate IARC020237, complete genome
>KU053934.1 Human papillomavirus type 16 isolate IARC301512, complete genome
>KU053933.1 Human papillomavirus type 16 isolate IARC900912, complete genome
>KU053932.1 Human papillomavirus type 16 isolate IARC311502, complete genome
>KU053931.1 Human papillomavirus type 16 isolate IARC903812, complete genome
>KU053927.1 Human papillomavirus type 16 isolate IARC805712, complete genome
>KU053926.1 Human papillomavirus type 16 isolate IARC916812, complete genome
>KU053925.1 Human papillomavirus type 16 isolate IARC304612, complete genome
>KU053924.1 Human papillomavirus type 16 isolate IARC313912, complete genome
>KU053923.1 Human papillomavirus type 16 isolate IARC313812, complete genome
>KU053922.1 Human papillomavirus type 16 isolate IARC313712, complete genome
>KU053920.1 Human papillomavirus type 16 isolate IARC040105, complete genome
>KU053915.1 Human papillomavirus type 16 isolate IARC1100085, complete genome
>KU053914.1 Human papillomavirus type 16 isolate IARC907912, complete genome
>KU053913.1 Human papillomavirus type 16 isolate IARC908612, complete genome
>KU053912.1 Human papillomavirus type 16 isolate IARC307712, complete genome
>KU053911.1 Human papillomavirus type 16 isolate IARC303912, complete genome
>KU053910.1 Human papillomavirus type 16 isolate IARC202412, complete genome
>KU053909.1 Human papillomavirus type 16 isolate IARC204112, complete genome
>KU053855.1 Human papillomavirus type 16 isolate IARC010512, complete genome
>KU053853.1 Human papillomavirus type 16 isolate IARC904612, complete genome
>KU053944.1 Human papillomavirus type 16 isolate PAP1621, complete genome
>KU053943.1 Human papillomavirus type 16 isolate PAP1988, complete genome
>KU053942.1 Human papillomavirus type 16 isolate PAP1878, complete genome
>KU053941.1 Human papillomavirus type 16 isolate PAP1274, complete genome
>KU053940.1 Human papillomavirus type 16 isolate PAP0966, complete genome
>KU053939.1 Human papillomavirus type 16 isolate PAP1543, complete genome
>KU053938.1 Human papillomavirus type 16 isolate PAP0286, complete genome
>KU053937.1 Human papillomavirus type 16 isolate PAP1359, complete genome
>KU053935.1 Human papillomavirus type 16 isolate PAP0745, complete genome
>KU053930.1 Human papillomavirus type 16 isolate Plasmid3724, complete genome
>KU053929.1 Human papillomavirus type 16 isolate CVT11, complete genome
>KU053928.1 Human papillomavirus type 16 isolate PAP1783, complete genome
>KU053919.1 Human papillomavirus type 16 isolate PAP0326, complete genome
>KU053918.1 Human papillomavirus type 16 isolate Plasmid2716, complete genome
>KU053917.1 Human papillomavirus type 16 isolate PAP0114, complete genome
>KU053916.1 Human papillomavirus type 16 isolate PAP0290, complete genome
>KU053908.1 Human papillomavirus type 16 isolate PAP1735, complete genome
>KU053907.1 Human papillomavirus type 16 isolate PAP0782, complete genome
>KU053906.1 Human papillomavirus type 16 isolate PAP0343, complete genome
>KU053905.1 Human papillomavirus type 16 isolate PAP1263, complete genome
>KU053903.1 Human papillomavirus type 16 isolate PAP1450, complete genome
>KU053902.1 Human papillomavirus type 16 isolate PAP1533, complete genome
>KU053901.1 Human papillomavirus type 16 isolate PAP1659, complete genome
>KU053900.1 Human papillomavirus type 16 isolate PAP1273, complete genome
>KU053899.1 Human papillomavirus type 16 isolate PAP0534, complete genome
>KU053898.1 Human papillomavirus type 16 isolate PAP0471, complete genome
>KU053897.1 Human papillomavirus type 16 isolate PAP0421, complete genome
>KU053896.1 Human papillomavirus type 16 isolate PAP1885, complete genome
>KU053895.1 Human papillomavirus type 16 isolate PAP1763, complete genome
>KU053894.1 Human papillomavirus type 16 isolate PAP1009, complete genome
>KU053893.1 Human papillomavirus type 16 isolate PAP1618, complete genome
>KU053892.1 Human papillomavirus type 16 isolate PAP1494, complete genome
>KU053891.1 Human papillomavirus type 16 isolate PAP0370, complete genome
>KU053890.1 Human papillomavirus type 16 isolate PAP1261, complete genome
>KU053889.1 Human papillomavirus type 16 isolate PAP1141, complete genome
>KU053888.1 Human papillomavirus type 16 isolate PAP0555, complete genome
>KU053887.1 Human papillomavirus type 16 isolate PAP0694, complete genome
>KU053886.1 Human papillomavirus type 16 isolate PAP1441, complete genome
>KU053885.1 Human papillomavirus type 16 isolate PAP1591, complete genome
>KU053884.1 Human papillomavirus type 16 isolate PAP1924, complete genome
>KU053883.1 Human papillomavirus type 16 isolate PAP0873, complete genome
>KU053882.1 Human papillomavirus type 16 isolate PAP1015, complete genome
>KU053881.1 Human papillomavirus type 16 isolate PAP2035, complete genome
>KU053880.1 Human papillomavirus type 16 isolate PAP1426, complete genome
>KU053879.1 Human papillomavirus type 16 isolate PAP1583, complete genome
>KU053878.1 Human papillomavirus type 16 isolate PAP1048, complete genome
>KU053877.1 Human papillomavirus type 16 isolate PAP1730, complete genome
>KU053876.1 Human papillomavirus type 16 isolate PAP0753, complete genome
>KU053875.1 Human papillomavirus type 16 isolate PAP1501, complete genome
>KU053874.1 Human papillomavirus type 16 isolate PAP1391, complete genome
>KU053873.1 Human papillomavirus type 16 isolate PAP1376, complete genome
>KU053872.1 Human papillomavirus type 16 isolate PAP0409, complete genome
>KU053871.1 Human papillomavirus type 16 isolate PAP1181, complete genome
>KU053870.1 Human papillomavirus type 16 isolate PAP1466, complete genome
>KU053869.1 Human papillomavirus type 16 isolate PAP0689, complete genome
>KU053868.1 Human papillomavirus type 16 isolate PAP1334, complete genome
>KU053867.1 Human papillomavirus type 16 isolate PAP0978, complete genome
>KU053866.1 Human papillomavirus type 16 isolate PAP0164, complete genome
>KU053865.1 Human papillomavirus type 16 isolate PAP1706, complete genome
>KU053864.1 Human papillomavirus type 16 isolate PAP0451, complete genome
>KU053863.1 Human papillomavirus type 16 isolate PAP0819, complete genome
>KU053862.1 Human papillomavirus type 16 isolate PAP0516, complete genome
>KU053861.1 Human papillomavirus type 16 isolate PAP0574, complete genome
>KU053860.1 Human papillomavirus type 16 isolate PAP1289, complete genome
>KU053859.1 Human papillomavirus type 16 isolate PAP0207, complete genome
>KU053858.1 Human papillomavirus type 16 isolate PAP0604, complete genome
>KU053857.1 Human papillomavirus type 16 isolate PAP0677, complete genome
>KU053856.1 Human papillomavirus type 16 isolate PAP0206, complete genome
>KU053854.1 Human papillomavirus type 16 isolate PAP0594, complete genome
>KU053852.1 Human papillomavirus type 16 isolate Plasmid114B, complete genome
>KU053851.1 Human papillomavirus type 16 isolate PAP1993, complete genome
>KU053850.1 Human papillomavirus type 16 isolate PAP0160, complete genome
>KU053849.1 Human papillomavirus type 16 isolate PAP0829, complete genome
>KU053848.1 Human papillomavirus type 16 isolate PAP1864, complete genome
>KU053847.1 Human papillomavirus type 16 isolate PAP0710, complete genome
>KU053846.1 Human papillomavirus type 16 isolate PAP0769, complete genome
>KU053845.1 Human papillomavirus type 16 isolate PAP0728, complete genome
>KU053844.1 Human papillomavirus type 16 isolate PAP1700, complete genome
>KU053843.1 Human papillomavirus type 16 isolate PAP0708, complete genome
>KU053842.1 Human papillomavirus type 16 isolate PAP1010, complete genome
>KU053841.1 Human papillomavirus type 16 isolate PAP0458, complete genome
>KU053840.1 Human papillomavirus type 16 isolate PAP0295, complete genome
>KU053839.1 Human papillomavirus type 16 isolate PAP1231, complete genome
>KU053838.1 Human papillomavirus type 16 isolate PAP0711, complete genome
>KU053837.1 Human papillomavirus type 16 isolate PAP0989, complete genome
>KU053836.1 Human papillomavirus type 16 isolate PAP1156, complete genome
>KU053835.1 Human papillomavirus type 16 isolate PAP0103, complete genome
>KU053834.1 Human papillomavirus type 16 isolate PAP1779, complete genome
>KU053833.1 Human papillomavirus type 16 isolate PAP0097, complete genome
>KU053832.1 Human papillomavirus type 16 isolate PAP1899, complete genome
>KU053831.1 Human papillomavirus type 16 isolate PAP1067, complete genome
>KU053830.1 Human papillomavirus type 16 isolate PAP0778, complete genome
>KU053829.1 Human papillomavirus type 16 isolate PAP0503, complete genome
>KU053828.1 Human papillomavirus type 16 isolate PAP1791, complete genome
>KU053827.1 Human papillomavirus type 16 isolate PAP0946, complete genome
>KU053826.1 Human papillomavirus type 16 isolate PAP1879, complete genome
>KU053825.1 Human papillomavirus type 16 isolate PAP0321, complete genome
>KU053824.1 Human papillomavirus type 16 isolate PAP1754, complete genome
>KU053823.1 Human papillomavirus type 16 isolate PAP0931, complete genome
>JQ004099.1 Human papillomavirus type 16 strain CU15, complete genome
>JQ004098.1 Human papillomavirus type 16 strain CU14, complete genome
>JQ004097.1 Human papillomavirus type 16 strain CU13, complete genome
>JQ004096.1 Human papillomavirus type 16 strain CU12, complete genome
>JQ004095.1 Human papillomavirus type 16 strain CU11, complete genome
>JQ004094.1 Human papillomavirus type 16 strain CU10, complete genome
>JQ004093.1 Human papillomavirus type 16 strain CU9, complete genome
>JQ004092.1 Human papillomavirus type 16 strain CU8, complete genome
>JQ067944.1 Human papillomavirus type 16 strain ZG05-249, complete genome
>JQ067943.1 Human papillomavirus type 16 strain ZG03-145, complete genome
>JN565303.1 Human papillomavirus type 16 strain ZG01-258, complete genome
>JN565302.1 Human papillomavirus type 16 strain ZG01-118, complete genome
>LC718903.1 Human papillomavirus type 16 21-21-P-011 DNA, complete genome
>LC718902.1 Human papillomavirus type 16 21-21-P-008 DNA, complete genome
>LC718901.1 Human papillomavirus type 16 21-21-P-007 DNA, complete genome
>LC718900.1 Human papillomavirus type 16 21-21-P-001 DNA, complete genome
>LC718899.1 Human papillomavirus type 16 21-20-P-002 DNA, complete genome
>LC718898.1 Human papillomavirus type 16 K5060 DNA, complete genome
>LC718897.1 Human papillomavirus type 16 K5048 DNA, complete genome
>LC718896.1 Human papillomavirus type 16 K3163 DNA, complete genome
>LC718895.1 Human papillomavirus type 16 K3131 DNA, complete genome
>LC368997.1 Human papillomavirus type 16 TK111 genomic DNA, complete genome
>LC368996.1 Human papillomavirus type 16 TK138 genomic DNA, complete genome
>LC368995.1 Human papillomavirus type 16 TK133 genomic DNA, complete genome
>LC368994.1 Human papillomavirus type 16 TK121 genomic DNA, complete genome
>LC368993.1 Human papillomavirus type 16 TK050 genomic DNA, complete genome
>LC368992.1 Human papillomavirus type 16 TK081 genomic DNA, complete genome
>LC368991.1 Human papillomavirus type 16 TK078 genomic DNA, complete genome
>LC368990.1 Human papillomavirus type 16 TK012 genomic DNA, complete genome
>LC368989.1 Human papillomavirus type 16 TK006 genomic DNA, complete genome
>LC368988.1 Human papillomavirus type 16 K1275 genomic DNA, complete genome
>LC368987.1 Human papillomavirus type 16 K1240 genomic DNA, complete genome
>LC368986.1 Human papillomavirus type 16 TK033 genomic DNA, complete genome
>LC368985.1 Human papillomavirus type 16 K1227 genomic DNA, complete genome
>LC368984.1 Human papillomavirus type 16 K1183 genomic DNA, complete genome
>LC368983.1 Human papillomavirus type 16 K1099 genomic DNA, complete genome
>LC368981.1 Human papillomavirus type 16 K1888 genomic DNA, complete genome
>LC368980.1 Human papillomavirus type 16 K1608 genomic DNA, complete genome
>LC368979.1 Human papillomavirus type 16 TK068 genomic DNA, complete genome
>LC368978.1 Human papillomavirus type 16 TK060 genomic DNA, complete genome
>LC368977.1 Human papillomavirus type 16 TK053 genomic DNA, complete genome
>LC368976.1 Human papillomavirus type 16 K1233 genomic DNA, complete genome
>LC368975.1 Human papillomavirus type 16 TK042 genomic DNA, complete genome
>LC368974.1 Human papillomavirus type 16 TK009 genomic DNA, complete genome
>LC368973.1 Human papillomavirus type 16 K1312 genomic DNA, complete genome
>LC368972.1 Human papillomavirus type 16 K1203 genomic DNA, complete genome
>LC368971.1 Human papillomavirus type 16 K1175 genomic DNA, complete genome
>LC368970.1 Human papillomavirus type 16 K1167 genomic DNA, complete genome
>LC368969.1 Human papillomavirus type 16 K1134 genomic DNA, complete genome
>LC368968.1 Human papillomavirus type 16 K1758 genomic DNA, complete genome
>LC368967.1 Human papillomavirus type 16 TK085 genomic DNA, complete genome
>LC368966.1 Human papillomavirus type 16 TK001 genomic DNA, complete genome
>LC368965.1 Human papillomavirus type 16 TK019 genomic DNA, complete genome
>LC368964.1 Human papillomavirus type 16 K1206 genomic DNA, complete genome
>LC368963.1 Human papillomavirus type 16 K0815 genomic DNA, complete genome
>LC368962.1 Human papillomavirus type 16 K0804 genomic DNA, complete genome
>LC368961.1 Human papillomavirus type 16 K0727 genomic DNA, complete genome
>LC368960.1 Human papillomavirus type 16 K0402 genomic DNA, complete genome
>LC368959.1 Human papillomavirus type 16 SW020 genomic DNA, complete genome
>LC368958.1 Human papillomavirus type 16 K0604 genomic DNA, complete genome
>LC368957.1 Human papillomavirus type 16 K0505 genomic DNA, complete genome
>LC368956.1 Human papillomavirus type 16 K0499 genomic DNA, complete genome
>LC368955.1 Human papillomavirus type 16 K0206 genomic DNA, complete genome
>LC368954.1 Human papillomavirus type 16 K0133 genomic DNA, complete genome
>LC368953.1 Human papillomavirus type 16 K0112 genomic DNA, complete genome
>LC368952.1 Human papillomavirus type 16 K0026 genomic DNA, complete genome
>AF536180.1 Human papillomavirus type 16 isolate African-1 type, complete genome
>AF536179.1 Human papillomavirus type 16 isolate European German 131 type, complete genome
>AF402678.1 Human papillomavirus type 16 Asian-American variant, complete genome
>KP874716.1 Human papillomavirus type 16 isolate NBM19_consensus, complete genome
>KP212159.1 Human papillomavirus type 16 isolate CNA188, complete genome
>KP212158.1 Human papillomavirus type 16 isolate CNA173, complete genome
>KP212157.1 Human papillomavirus type 16 isolate CNA138, complete genome
>KP212156.1 Human papillomavirus type 16 isolate CNA137, complete genome
>KP212155.1 Human papillomavirus type 16 isolate CNA131, complete genome
>KP212154.1 Human papillomavirus type 16 isolate CNA55, complete genome
>KP212153.1 Human papillomavirus type 16 isolate CNA34, complete genome
>KP212152.1 Human papillomavirus type 16 isolate CNA33, complete genome
>KP212151.1 Human papillomavirus type 16 isolate CNA20, complete genome
>KP212150.1 Human papillomavirus type 16 isolate CNA15, complete genome
>KF954093.1 Human papillomavirus type 16 isolate HPV16-AH2, complete genome
>AB818693.1 Human papillomavirus type 16 genomic DNA, complete genome, isolate: JP0127
>AB818692.1 Human papillomavirus type 16 genomic DNA, complete genome, isolate: JP0074
>AB818691.1 Human papillomavirus type 16 genomic DNA, complete genome, isolate: JP1556
>AB818690.1 Human papillomavirus type 16 genomic DNA, complete genome, isolate: JP1773
>AB818689.1 Human papillomavirus type 16 genomic DNA, complete genome, isolate: JP0278
>AB818688.1 Human papillomavirus type 16 genomic DNA, complete genome, isolate: JP2060
>AB818687.1 Human papillomavirus type 16 genomic DNA, complete genome, isolate: JP0777
>AF534061.1 Human papillomavirus type 16 East Asian type, complete genome
>EU118173.1 Human papillomavirus type 16 clone 114/K, complete genome
>MZ447800.1 Human papillomavirus type 16 isolate C50, complete genome
>MZ447799.1 Human papillomavirus type 16 isolate C9, complete genome
>LC647457.1 Human papillomavirus type 16 K3114 DNA, complete genome
>LC647456.1 Human papillomavirus type 16 K3081 DNA, complete genome
>LC647455.1 Human papillomavirus type 16 K3080 DNA, complete genome
>LC647454.1 Human papillomavirus type 16 K3128 DNA, complete genome
>LC647453.1 Human papillomavirus type 16 K3119 DNA, complete genome
>LC647452.1 Human papillomavirus type 16 K3108 DNA, complete genome
>LC647451.1 Human papillomavirus type 16 K3066 DNA, complete genome
>LC647450.1 Human papillomavirus type 16 K3046 DNA, complete genome
>LC647449.1 Human papillomavirus type 16 K3031 DNA, complete genome
>LC647448.1 Human papillomavirus type 16 K3124 DNA, complete genome
>LC647447.1 Human papillomavirus type 16 K3106 DNA, complete genome
>LC647446.1 Human papillomavirus type 16 K3055 DNA, complete genome
>LC647445.1 Human papillomavirus type 16 K3049 DNA, complete genome
>LC647444.1 Human papillomavirus type 16 K3047 DNA, complete genome
>LC647443.1 Human papillomavirus type 16 K3037 DNA, complete genome
>LC647442.1 Human papillomavirus type 16 K3079 DNA, complete genome
>LC647441.1 Human papillomavirus type 16 K3110 DNA, complete genome
>LC647440.1 Human papillomavirus type 16 K3107 DNA, complete genome
>LC647439.1 Human papillomavirus type 16 K3099 DNA, complete genome
>LC647438.1 Human papillomavirus type 16 K3054 DNA, complete genome
>LC647437.1 Human papillomavirus type 16 K3039 DNA, complete genome
>LC644191.1 Human papillomavirus type 16 K2289 DNA, complete genome
>LC644190.1 Human papillomavirus type 16 22-20-P-005 DNA, complete genome
>LC644189.1 Human papillomavirus type 16 SW0112 DNA, complete genome
>LC644188.1 Human papillomavirus type 16 22-20-P-030 DNA, complete genome
>LC644186.1 Human papillomavirus type 16 K2928 DNA, complete genome
>LC644185.1 Human papillomavirus type 16 K2911 DNA, complete genome
>LC644184.1 Human papillomavirus type 16 K2907 DNA, complete genome
>LC644183.1 Human papillomavirus type 16 K2818 DNA, complete genome
>LC644182.1 Human papillomavirus type 16 TK0180 DNA, complete genome
>LC644181.1 Human papillomavirus type 16 22-20-P-048 DNA, complete genome
>LC644180.1 Human papillomavirus type 16 22-20-P-032 DNA, complete genome
>LC644179.1 Human papillomavirus type 16 22-20-P-001 DNA, complete genome
>LC644178.1 Human papillomavirus type 16 22-19-P-008 DNA, complete genome
>LC644177.1 Human papillomavirus type 16 22-19-P-003 DNA, complete genome
>LC644176.1 Human papillomavirus type 16 22-19-P-001 DNA, complete genome
>LC644175.1 Human papillomavirus type 16 TK0205 DNA, complete genome
>LC644174.1 Human papillomavirus type 16 TK0181 DNA, complete genome
>LC644173.1 Human papillomavirus type 16 SW0115 DNA, complete genome
>LC644172.1 Human papillomavirus type 16 SW0087 DNA, complete genome
>LC644171.1 Human papillomavirus type 16 SW0083 DNA, complete genome
>LC644170.1 Human papillomavirus type 16 SW0097 DNA, complete genome
>LC644169.1 Human papillomavirus type 16 22-19-P-031 DNA, complete genome
>LC644168.1 Human papillomavirus type 16 22-19-P-010 DNA, complete genome
>LC644167.1 Human papillomavirus type 16 22-19-P-005 DNA, complete genome
>LC644166.1 Human papillomavirus type 16 TK0194 DNA, complete genome
>LC644165.1 Human papillomavirus type 16 SW0100 DNA, complete genome
>LC644164.1 Human papillomavirus type 16 SW0089 DNA, complete genome
>MW320358.1 Human papillomavirus type 16 strain Northeast, complete genome
>MT783410.1 Human papillomavirus type 16 strain kyd-s0216, complete genome
>MT783409.1 Human papillomavirus type 16 strain kyd-n0116, complete genome
>LR861899.1 Human papillomavirus type 16 isolate LNS4412578_HPV16, complete genome
>LR861897.1 Human papillomavirus type 16 isolate LNS4390133_HPV16, complete genome
>LC511112.1 Human papillomavirus type 16 TK179 genomic DNA, complete genome
>LC511111.1 Human papillomavirus type 16 TK174 genomic DNA, complete genome
>LC511110.1 Human papillomavirus type 16 TK171 genomic DNA, complete genome
>LC511109.1 Human papillomavirus type 16 SW070 genomic DNA, complete genome
>LC511108.1 Human papillomavirus type 16 SW069 genomic DNA, complete genome
>LC511107.1 Human papillomavirus type 16 SW064 genomic DNA, complete genome
>LC511106.1 Human papillomavirus type 16 SW063 genomic DNA, complete genome
>MK484705.1 Human papillomavirus type 16 isolate xuca1916, complete genome
>MH892050.1 Human papillomavirus type 16 strain mutant, complete genome
>KY994539.1 Human papillomavirus type 16 isolate HN-LU-SCC-26, complete genome
>KX947285.1 Human papillomavirus type 16 isolate Achham_3, complete genome
>KX947284.1 Human papillomavirus type 16 isolate Achham_2, complete genome
>KX947283.1 Human papillomavirus type 16 isolate Jhapa_11, complete genome
>KX947282.1 Human papillomavirus type 16 isolate Jhapa_4, complete genome
>KX947281.1 Human papillomavirus type 16 isolate Jhapa_12, complete genome
>KX947280.1 Human papillomavirus type 16 isolate Jhapa_5, complete genome
>KX947279.1 Human papillomavirus type 16 isolate Jhapa_2, complete genome
>KX947278.1 Human papillomavirus type 16 isolate Jhapa_10, complete genome
>KX947277.1 Human papillomavirus type 16 isolate Jhapa_6, complete genome
>KX947276.1 Human papillomavirus type 16 isolate Jhapa_1, complete genome
>KX947275.1 Human papillomavirus type 16 isolate Jhapa_7, complete genome
>KX947274.1 Human papillomavirus type 16 isolate Jhapa3, complete genome
>KX947273.1 Human papillomavirus type 16 isolate Jhapa_9, complete genome
>KX947272.1 Human papillomavirus type 16 isolate Accham_5, complete genome
>KX947271.1 Human papillomavirus type 16 isolate Jhapa_8, complete genome
>KX947270.1 Human papillomavirus type 16 isolate Achham_4, complete genome
>KX947269.1 Human papillomavirus type 16 isolate Achham_1, complete genome
>LC193821.1 Human papillomavirus type 16 DNA, complete genome, isolate: FT001
>FJ006723.1 Human papillomavirus type 16, complete genome
>AF125673.1 Human papillomavirus type 16 isolate 16W12E, complete genome
>HM057182.1 Human papillomavirus type 16 isolate Amazonian, complete genome
>KU298885.1 Human papillomavirus type 16 isolate 118B.16, complete genome
>KU298883.1 Human papillomavirus type 16 isolate 87B.16, complete genome
>KU298882.1 Human papillomavirus type 16 isolate 36A.16, complete genome
>KU298881.1 Human papillomavirus type 16 isolate 32B.16, complete genome
>KU298880.1 Human papillomavirus type 16 isolate 32A.16, complete genome
>KP874719.1 Human papillomavirus type 16 isolate 573_consensus, complete genome
>KP874718.1 Human papillomavirus type 16 isolate 400_consensus, complete genome
>KP874717.1 Human papillomavirus type 16 isolate 534_consensus, complete genome
>KF880690.1 Human papillomavirus type 16, complete genome
>KC935953.1 Human papillomavirus type 16 isolate 16-Anhui12 from China, complete genome
>HQ644299.1 Human papillomavirus type 16 isolate Z122, complete genome
>HQ644298.1 Human papillomavirus type 16 isolate Z109, complete genome
>HQ644297.1 Human papillomavirus type 16 isolate Z032, complete genome
>HQ644296.1 Human papillomavirus type 16 isolate Z016, complete genome
>HQ644295.1 Human papillomavirus type 16 isolate UPB20, complete genome
>HQ644294.1 Human papillomavirus type 16 isolate UPB02, complete genome
>HQ644293.1 Human papillomavirus type 16 isolate Rw918, complete genome
>HQ644292.1 Human papillomavirus type 16 isolate Rw862, complete genome
>HQ644291.1 Human papillomavirus type 16 isolate Rw851, complete genome
>HQ644290.1 Human papillomavirus type 16 isolate Rw768, complete genome
>HQ644289.1 Human papillomavirus type 16 isolate Rw677, complete genome
>HQ644288.1 Human papillomavirus type 16 isolate Rw649, complete genome
>HQ644287.1 Human papillomavirus type 16 isolate Qv35943, complete genome
>HQ644286.1 Human papillomavirus type 16 isolate Qv33501, complete genome
>HQ644285.1 Human papillomavirus type 16 isolate Qv33364, complete genome
>HQ644284.1 Human papillomavirus type 16 isolate Qv28131, complete genome
>HQ644283.1 Human papillomavirus type 16 isolate Qv25086, complete genome
>HQ644282.1 Human papillomavirus type 16 isolate Qv25054, complete genome
>HQ644281.1 Human papillomavirus type 16 isolate Qv24898, complete genome
>HQ644280.1 Human papillomavirus type 16 isolate Qv24723, complete genome
>HQ644279.1 Human papillomavirus type 16 isolate Qv23890, complete genome
>HQ644278.1 Human papillomavirus type 16 isolate Qv23856, complete genome
>HQ644277.1 Human papillomavirus type 16 isolate Qv22478, complete genome
>HQ644276.1 Human papillomavirus type 16 isolate Qv21730, complete genome
>HQ644275.1 Human papillomavirus type 16 isolate Qv20322, complete genome
>HQ644274.1 Human papillomavirus type 16 isolate Qv19110, complete genome
>HQ644273.1 Human papillomavirus type 16 isolate Qv19067, complete genome
>HQ644272.1 Human papillomavirus type 16 isolate Qv17286, complete genome
>HQ644271.1 Human papillomavirus type 16 isolate Qv13956, complete genome
>HQ644270.1 Human papillomavirus type 16 isolate Qv13791, complete genome
>HQ644269.1 Human papillomavirus type 16 isolate Qv13040, complete genome
>HQ644268.1 Human papillomavirus type 16 isolate Qv11687, complete genome
>HQ644267.1 Human papillomavirus type 16 isolate Qv11074, complete genome
>HQ644266.1 Human papillomavirus type 16 isolate Qv05460, complete genome
>HQ644265.1 Human papillomavirus type 16 isolate Qv04917, complete genome
>HQ644264.1 Human papillomavirus type 16 isolate Qv03874, complete genome
>HQ644263.1 Human papillomavirus type 16 isolate Qv03545, complete genome
>HQ644262.1 Human papillomavirus type 16 isolate Qv03470, complete genome
>HQ644261.1 Human papillomavirus type 16 isolate Qv02706, complete genome
>HQ644260.1 Human papillomavirus type 16 isolate Qv02376, complete genome
>HQ644259.1 Human papillomavirus type 16 isolate Qv02234, complete genome
>HQ644258.1 Human papillomavirus type 16 isolate Qv00930, complete genome
>HQ644257.1 Human papillomavirus type 16 isolate Qv00512, complete genome
>HQ644256.1 Human papillomavirus type 16 isolate Qv00370, complete genome
>HQ644255.1 Human papillomavirus type 16 isolate Qv00346, complete genome
>HQ644254.1 Human papillomavirus type 16 isolate Qv00124, complete genome
>HQ644253.1 Human papillomavirus type 16 isolate Qv00079, complete genome
>HQ644252.1 Human papillomavirus type 16 isolate NG609, complete genome
>HQ644251.1 Human papillomavirus type 16 isolate INJP0168, complete genome
>HQ644250.1 Human papillomavirus type 16 isolate IN272098, complete genome
>HQ644249.1 Human papillomavirus type 16 isolate IN221688, complete genome
>HQ644248.1 Human papillomavirus type 16 isolate IN151168, complete genome
>HQ644247.1 Human papillomavirus type 16 isolate IN000078, complete genome
>HQ644246.1 Human papillomavirus type 16 isolate Fr630712, complete genome
>HQ644245.1 Human papillomavirus type 16 isolate Fr312312, complete genome
>HQ644244.1 Human papillomavirus type 16 isolate Fr240211, complete genome
>HQ644243.1 Human papillomavirus type 16 isolate Fr207412, complete genome
>HQ644242.1 Human papillomavirus type 16 isolate Fr160232, complete genome
>HQ644241.1 Human papillomavirus type 16 isolate Fr050094, complete genome
>HQ644240.1 Human papillomavirus type 16 isolate BF325, complete genome
>HQ644239.1 Human papillomavirus type 16 isolate BF236, complete genome
>HQ644238.1 Human papillomavirus type 16 isolate BF215, complete genome
>HQ644237.1 Human papillomavirus type 16 isolate BF039, complete genome
>HQ644236.1 Human papillomavirus type 16 isolate AS411, complete genome
>HQ644235.1 Human papillomavirus type 16 isolate AS310, complete genome
>HQ644234.1 Human papillomavirus type 16 isolate AS097, complete genome
>EU918764.1 Human papillomavirus type 16 isolate LZcc11-16, complete genome
>D00735.1 Human papillomavirus type 16 genes for E6 protein, E7 protein, E1-E4 fusion protein, partial and complete cds
>LC027929.1 Human papillomavirus type 16 genes for E6, E7, E1, E2, E4, E5, complete and partial cds, isolate: r4000S3
>LC027223.1 Human papillomavirus type 16 genes for E6, E7, E1, E2, E4, E5, complete and partial cds, isolate: r4000S4
>KX462889.1 Human papillomavirus type 16 isolate HPV16-C E6 E6 protein (E6) gene, complete cds
>KX462888.1 Human papillomavirus type 16 isolate HPV16-B E6 E6 protein (E6) gene, complete cds
>KX462887.1 Human papillomavirus type 16 isolate HPV16-A E6 E6 protein (E6) gene, complete cds
>LC027930.1 Human papillomavirus type 16 genes for E5, L2, L1, partial and complete cds, isolate: r4000S10
>LC027227.1 Human papillomavirus type 16 genes for E5, L2, L1, partial and complete cds, isolate: r4000S9
>LC027226.1 Human papillomavirus type 16 genes for E6, E7, E1, E2, E4, E5, complete and partial cds, isolate: r4000S8
>LC027225.1 Human papillomavirus type 16 genes for E6, E7, E1, E2, E4, E5, complete and partial cds, isolate: r4000S7
>LC027224.1 Human papillomavirus type 16 genes for E6, E7, E1, E2, E4, E5, complete and partial cds, isolate: r4000S6
>KF181717.1 Human papillomavirus type 16 isolate AS-001 E1 protein gene, complete cds
>KF181716.1 Human papillomavirus type 16 isolate AS-001 L2 protein gene, complete cds
>KC736931.1 Human papillomavirus type 16 E7 gene, complete cds
>KC736930.1 Human papillomavirus type 16 E6 gene, complete cds
>KC736929.1 Human papillomavirus type 16 E2 gene, complete cds
