# Supplementary material for: Type-specific sensitivity versus detection breadth in HPV diagnostics: improved analytical detection of HPV16/18 by nested PCR
Source: Arch Virol. 2026 Jul 20;171(8):230. doi: 10.1007/s00705-026-06691-5 (PMC13385011; doi:10.1007/s00705-026-06691-5)
Supplement: Supplementary file 2 — Supplementary file2 (TXT 11 KB) [file 705_2026_6691_MOESM2_ESM.txt]

>GQ180792.1 Human papillomavirus type 18 isolate CU16	complete genome
>GQ180791.1 Human papillomavirus type 18 isolate CU15	complete genome
>GQ180790.1 Human papillomavirus type 18 isolate CU14	complete genome
>GQ180789.1 Human papillomavirus type 18 isolate CU13	complete genome
>GQ180788.1 Human papillomavirus type 18 isolate CU12	complete genome
>GQ180787.1 Human papillomavirus type 18 isolate CU11	complete genome
>GQ180786.1 Human papillomavirus type 18 isolate CU10	complete genome
>GQ180785.1 Human papillomavirus type 18 isolate CU9	complete genome
>GQ180784.1 Human papillomavirus type 18 isolate CU8	complete genome
>MF288727.1 Human papillomavirus type 18 isolate 1494573_N-P	complete genome
>MF288726.1 Human papillomavirus type 18 isolate 1314304_N-P	complete genome
>MF288725.1 Human papillomavirus type 18 isolate C451606_R3_1915584_(100w)	complete genome
>MF288724.1 Human papillomavirus type 18 isolate C451606_R2_1584906_(52w)	complete genome
>MF288723.1 Human papillomavirus type 18 isolate C451606_R1_1201181_(0w)	complete genome
>MF288722.1 Human papillomavirus type 18 isolate C387957_R1_1124102_N-P	complete genome
>MF288721.1 Human papillomavirus type 18 isolate 1209155_R1_P_R2_FAIL	complete genome
>MF288720.1 Human papillomavirus type 18 isolate 1174820_N-P	complete genome
>MF288719.1 Human papillomavirus type 18 isolate C487627_R2_1553725_(52w)	complete genome
>MF288718.1 Human papillomavirus type 18 isolate C487627_R1_1178751_(0w)	complete genome
>MF288717.1 Human papillomavirus type 18 isolate 1533526_N-P	complete genome
>MF288716.1 Human papillomavirus type 18 isolate C458963_R2_1584969_(48w)	complete genome
>MF288715.1 Human papillomavirus type 18 isolate C458963_R1_1201270_(0w)	complete genome
>MF288714.1 Human papillomavirus type 18 isolate C533713_R3_1794175_(52w)	complete genome
>MF288713.1 Human papillomavirus type 18 isolate C533713_R2_1453915_(0w)	complete genome
>MF288712.1 Human papillomavirus type 18 isolate C578032_R3_1777990_(53w)	complete genome
>MF288711.1 Human papillomavirus type 18 isolate C578032_R2_1441689_(0w)	complete genome
>MF288710.1 Human papillomavirus type 18 isolate C335048_R3_1978895_(63w)	complete genome
>MF288709.1 Human papillomavirus type 18 isolate C412607_R2_1595957_(56w)	complete genome
>MF288708.1 Human papillomavirus type 18 isolate C412607_R1_1241497_(0w)	complete genome
>MF288707.1 Human papillomavirus type 18 isolate C440384_R1_1310123_N-P	complete genome
>MF288706.1 Human papillomavirus type 18 isolate C425046_R2_1678154_(54w)	complete genome
>MF288705.1 Human papillomavirus type 18 isolate C425046_R1_1388626_(0w)	complete genome
>MF288704.1 Human papillomavirus type 18 isolate C627893_R2_1657900_(46w)	complete genome
>MF288703.1 Human papillomavirus type 18 isolate C627893_R1_1382535_(0w)	complete genome
>MF288702.1 Human papillomavirus type 18 isolate C644657_R4_2179348_(154w)	complete genome
>MF288701.1 Human papillomavirus type 18 isolate C644657_R3_1822640_(103w)	complete genome
>MF288700.1 Human papillomavirus type 18 isolate C644657_R2_1488163_(55w)	complete genome
>MF288699.1 Human papillomavirus type 18 isolate C644657_R1_1107720_(0w)	complete genome
>MF288698.1 Human papillomavirus type 18 isolate C335048_R2_1591561_(0w)	complete genome
>MF288697.1 Human papillomavirus type 18 isolate 1445230_R2_P_R1_FAIL	complete genome
>MF288696.1 Human papillomavirus type 18 isolate 1581449_N-P	complete genome
>MF288695.1 Human papillomavirus type 18 isolate C440737_R1_1103988_N-P	complete genome
>MF288694.1 Human papillomavirus type 18 isolate C439921_R1_1139309_N-P	complete genome
>MF288693.1 Human papillomavirus type 18 isolate C430899_R1_1153841_N-P	complete genome
>MF288692.1 Human papillomavirus type 18 isolate C353934_R1_1193001_N-P	complete genome
>MF288691.1 Human papillomavirus type 18 isolate 1390622_R1_P_R2_FAIL	complete genome
>MF288690.1 Human papillomavirus type 18 isolate C532476_R1_1127082_N-P	complete genome
>MF288689.1 Human papillomavirus type 18 isolate 1508690_N-P	complete genome
>MF288688.1 Human papillomavirus type 18 isolate 1115002_N-P	complete genome
>MF288687.1 Human papillomavirus type 18 isolate C406921_R1_1177005_N-P	complete genome
>MF288686.1 Human papillomavirus type 18 isolate C575918_R2_1429982_(50w)	complete genome
>MF288685.1 Human papillomavirus type 18 isolate C575918_R1_1071512_(0w)	complete genome
>MF288684.1 Human papillomavirus type 18 isolate 1389481_N-P	complete genome
>MF288683.1 Human papillomavirus type 18 isolate 1310091_R1_P_R2_FAIL	complete genome
>MF288682.1 Human papillomavirus type 18 isolate C385149_R2_1569977_(54w)	complete genome
>MF288681.1 Human papillomavirus type 18 isolate C385149_R1_1186655_(0w)	complete genome
>MF288680.1 Human papillomavirus type 18 isolate C340709_R1_1279365_N-P	complete genome
>MF288679.1 Human papillomavirus type 18 isolate C310065_R1_1389573_N-P	complete genome
>MF288678.1 Human papillomavirus type 18 isolate C498643_R2_1564219_(54w)	complete genome
>MF288677.1 Human papillomavirus type 18 isolate C498643_R1_1192121_(0w)	complete genome
>MF288676.1 Human papillomavirus type 18 isolate C299773_R3_1779229_(102w)	complete genome
>MF288675.1 Human papillomavirus type 18 isolate C299773_R2_1436785_(51w)	complete genome
>MF288674.1 Human papillomavirus type 18 isolate C299773_R1_1080494_(0w)	complete genome
>MF288673.1 Human papillomavirus type 18 isolate C624762_R2_1639548_(57w)	complete genome
>MF288672.1 Human papillomavirus type 18 isolate C624762_R1_1335730_(0w)	complete genome
>MF288671.1 Human papillomavirus type 18 isolate C506270_R3_1852264_(50w)	complete genome
>MF288670.1 Human papillomavirus type 18 isolate C506270_R2_1509726_(0w)	complete genome
>MF288669.1 Human papillomavirus type 18 isolate C601456_R1_1098610_N-P	complete genome
>MF288668.1 Human papillomavirus type 18 isolate 1192983_N-P	complete genome
>MF288667.1 Human papillomavirus type 18 isolate C318923_R4_2103261_(51w)	complete genome
>MF288666.1 Human papillomavirus type 18 isolate C318923_R3_1749078_(0w)	complete genome
>MF288665.1 Human papillomavirus type 18 isolate 1447457_N-P	complete genome
>MF288664.1 Human papillomavirus type 18 isolate 1193039_N-P	complete genome
>MF288663.1 Human papillomavirus type 18 isolate C415154_R1_1138896_N-P	complete genome
>MF288662.1 Human papillomavirus type 18 isolate 1359486_N-P	complete genome
>MF288661.1 Human papillomavirus type 18 isolate C434607_R2_1711283_(72w)	complete genome
>MF288660.1 Human papillomavirus type 18 isolate C434607_R1_1177558_(0w)	complete genome
>MF288659.1 Human papillomavirus type 18 isolate C573061_R2_1506258_(51w)	complete genome
>MF288658.1 Human papillomavirus type 18 isolate C573061_R1_1115315_(0w)	complete genome
>MF288657.1 Human papillomavirus type 18 isolate C439207_R1_1329696_N-P	complete genome
>MF288656.1 Human papillomavirus type 18 isolate 1107217_N-P	complete genome
>MF288655.1 Human papillomavirus type 18 isolate C413057_R2_1487713_(50w)	complete genome
>MF288654.1 Human papillomavirus type 18 isolate C413057_R1_1107035_(0w)	complete genome
>MF288653.1 Human papillomavirus type 18 isolate C502873_R2_1405573_(8w)	complete genome
>MF288652.1 Human papillomavirus type 18 isolate C502873_R1_1041961_(0w)	complete genome
>KX514433.1 Human papillomavirus type 18 isolate pam9	complete genome
>KC470230.1 Human papillomavirus type 18 isolate BF226	complete genome
>KC470229.1 Human papillomavirus type 18 isolate Qv39775	complete genome
>KC470228.1 Human papillomavirus type 18 isolate BF380	complete genome
>KC470227.1 Human papillomavirus type 18 isolate Qv12693	complete genome
>KC470226.1 Human papillomavirus type 18 isolate Z125	complete genome
>KC470225.1 Human papillomavirus type 18 isolate BF172	complete genome
>KC470224.1 Human papillomavirus type 18 isolate BF288	complete genome
>KC470223.1 Human papillomavirus type 18 isolate BF309	complete genome
>KC470222.1 Human papillomavirus type 18 isolate Z100	complete genome
>KC470221.1 Human papillomavirus type 18 isolate Qv28775	complete genome
>KC470220.1 Human papillomavirus type 18 isolate Rw830	complete genome
>KC470219.1 Human papillomavirus type 18 isolate Rw57	complete genome
>KC470218.1 Human papillomavirus type 18 isolate Rw687	complete genome
>KC470217.1 Human papillomavirus type 18 isolate Rw750	complete genome
>KC470216.1 Human papillomavirus type 18 isolate Z53	complete genome
>KC470215.1 Human papillomavirus type 18 isolate Z63	complete genome
>KC470214.1 Human papillomavirus type 18 isolate Z52	complete genome
>KC470213.1 Human papillomavirus type 18 isolate Z135	complete genome
>KC470212.1 Human papillomavirus type 18 isolate Qv26861	complete genome
>KC470211.1 Human papillomavirus type 18 isolate Qv28978	complete genome
>KC470210.1 Human papillomavirus type 18 isolate Qv32981	complete genome
>KC470209.1 Human papillomavirus type 18 isolate Qv12247	complete genome
>KC470208.1 Human papillomavirus type 18 isolate Qv29226	complete genome
>MW836821.1 Human papillomavirus type 18 isolate VBD17/15	complete genome
>LC636309.1 Human papillomavirus type 18 K2226 DNA	complete genome
>LC636308.1 Human papillomavirus type 18 K2085 DNA	complete genome
>LC636307.1 Human papillomavirus type 18 K1604 DNA	complete genome
>LC509006.1 Human papillomavirus type 18 K1872 DNA	complete genome
>LC509005.1 Human papillomavirus type 18 K0619 DNA	complete genome
>LC509004.1 Human papillomavirus type 18 K2087 DNA	complete genome
>LC509003.1 Human papillomavirus type 18 K1385 DNA	complete genome
>LC509002.1 Human papillomavirus type 18 K0859 DNA	complete genome
>LC509001.1 Human papillomavirus type 18 TK032 DNA	complete genome
>LC509000.1 Human papillomavirus type 18 TK018 DNA	complete genome
>LC508999.1 Human papillomavirus type 18 K1929 DNA	complete genome
>LC508998.1 Human papillomavirus type 18 K1506 DNA	complete genome
>LC508997.1 Human papillomavirus type 18 K1456 DNA	complete genome
>LC508996.1 Human papillomavirus type 18 K1092 DNA	complete genome
>LC508995.1 Human papillomavirus type 18 K1053 DNA	complete genome
>LC508994.1 Human papillomavirus type 18 K0390 DNA	complete genome
>LC508993.1 Human papillomavirus type 18 K0280 DNA	complete genome
>LC508992.1 Human papillomavirus type 18 K0213 DNA	complete genome
>LC508991.1 Human papillomavirus type 18 SW052 DNA	complete genome
>LC508990.1 Human papillomavirus type 18 SW044 DNA	complete genome
>LC508989.1 Human papillomavirus type 18 SW024 DNA	complete genome
>KU298886.1 Human papillomavirus type 18 isolate 83A.18	complete genome
>EF202155.1 Human papillomavirus type 18 isolate Qv04924	complete genome
>EF202154.1 Human papillomavirus type 18 isolate Qv03814	complete genome
>EF202153.1 Human papillomavirus type 18 isolate Qv21444	complete genome
>EF202152.1 Human papillomavirus type 18 isolate Qv17199	complete genome
>EF202151.1 Human papillomavirus type 18 isolate Qv02876	complete genome
>EF202150.1 Human papillomavirus type 18 isolate Qv17955	complete genome
>EF202149.1 Human papillomavirus type 18 isolate Qv15957	complete genome
>EF202148.1 Human papillomavirus type 18 isolate Qv21751	complete genome
>EF202147.1 Human papillomavirus type 18 isolate Qv15586	complete genome
>EF202146.1 Human papillomavirus type 18 isolate Qv16306	complete genome
>EF202145.1 Human papillomavirus type 18 isolate Qv17052	complete genome
>EF202144.1 Human papillomavirus type 18 isolate Qv16302	complete genome
>EF202143.1 Human papillomavirus type 18 isolate Qv03132	complete genome
>AY262282.1 Human papillomavirus type 18 complete sequence
